# Supplementary material for: Environmental degradation does not induce cortisol-measured stress in environmentally aware participants
Source: PLoS One. 2025 May 6;20(5):e0322464. doi: 10.1371/journal.pone.0322464 (PMC12054872; doi:10.1371/journal.pone.0322464)
Supplement: S2 Data — (CSV) [file pone.0322464.s002.csv]

StudyID	Course	TreatmentCategory	PREAVGConc_VialA	POSTAVGConc_VialB	Qual-CanyouseeyourselfswimminginthewaterintheimagesWhy	CODED--SwimYESorNo	Qual-Whatwoulditfeelliketoswiminthiswater	Qual-Canyouseeyourselffishinginthewaterintheimages	Qual-why(toFishingQuestion)	CODED--FishingYES	CODED--FishingYesbuthesitant	CODED--FishingNoH20	CODED--FishingNoOther	Qual-Pleasewriteaveryshort3-5sentencesstoryaboutonethingthathappenedon	CODED--EDisgust	CODED--EFear	CODED--EConcernworry	CODED--EPanic	CODED--ESad	CODED--EDisappointment	CODED--EAnger	CODED--ENeutral	CODED--EHappy	CODED--ERelaxed	CODED--ERefreshing	CODED--EFunorenjoyment	CODED--EOthertypein	Qual-HowdoyoufeelaboutswallowingsomeofthiswaterWhatisgoingthroughyourmind?	Qual-Whatisyouremotionalreaction	CODED--SwallowDisgust	CODED--SwallowFear	CODED--SwallowConcernworry	CODED--SwallowPanic	CODED--SwallowSad	CODED--SwallowDisappointment	CODED--SwallowAnger	CODED--SwallowNeutral	CODED--SwallowHappy	CODED--SwallowRelaxed	CODED--SwallowRefreshing	CODED--SwallowOther	CNS--Ioftenfeelasenseofonenesswiththenaturalworldaroundme	CNS--IthinkofthenaturalworldasacommunitytowhichIbelong	CNS--Irecognizeandappreciatetheintelligenceofotherlivingorganisms	CNS--NEEDS.REVERSE.CODEIoftenfeeldisconnectedfromnature	CNS--WhenIthinkofmylifeIimaginemyselftobepartofalargercyclicalprocess	CNS--NEEDS.REVERSE.CODEwhenIthinkofmyplaceonEarthIconsidermyselftobe	CNS--NEEDS.REVERSE.CODEMypersonalwelfareisindependentofthewelfareofth	CCAnxietyWorryMoreThOthers
1	Microeconomics	Dirty	0.8576	0.5187	No, because the water looks green/murky	0	Not very refreshing	Possible if I was on a boat and did not eat the fish after	Harder to see in this water because it is not clear, and feels gross.	0	1	0	0	On the canoe trip, my friends and I did not want to jump in or get any water on us because it was green/murky. we also couldn't see anything so in the water it wasn't very fun	0	0	0	0	0	0	0	0	0	0	0	0	Not refreshing	I feel gross, I am wondering what kind of bacteria and stuff I just swallowed and if I am going to get sick.	I get scared													7	6	6	6	4	4	2	99
2	Microeconomics	Dirty	0.181	0.2077	I can picture it but I wouldn't want to. It appears unclean and unpleasant.	0	I think it would feel slimy, I think it might also smell and taste bad.	Not really, fish would be affected by cyanobacteria and algae. Mut maybe, could maybe (...unintelligible)	I think it would be slimy and I would worry about the cleanliness of the fish.	0	0	1	0	My paddle is slipping and slimy	1	0	0	0	1	1	0	0	0	0	0	0	Helpless	I would feel bad and gross. I worry it may have bacteria and that I could get sick. Garida (not sure how to spell it ) comes to mind. I also think of cyanobacteria.	I feel gross, sad. I also may feel helpless. humans have allowed this to happen to this water (and now me I guess)													6	7	7	5	6	3	3	99
4	Human Health and Environment	Dirty	0.06725	0.04758	No, there appears to be algal blooms occurring.	0	Uncomfortable, something I wouldn't do unless I had to.	No because the marina life would be compromised by the algal blooms	I would feel badly about taking from an ecosystem that's already hurting.	0	0	1	1	Observation (despite health risks) of the algal blooms, potentially dead marine life, eutrophication, warm weather	0	0	0	0	0	0	0	0	0	0	0	0	Uncomfortable	I would be thinking about how what I swallowed could be potentially toxic.	Scared, worried, fearful													7	6	7	3	7	2	7	99
5	Human Health and Environment	Dirty	0.07347	0.043	I do not because of harmful algal blooms	0	It would burn after but feel normal while swimming immediately in it	No, fish do not live in/near algal blooms and will die if so.	It would be pointless to fish so it would feel boring	0	0	1	0	My buddy Dan and I went on a canoe trip. During that canoe trip Dan accidentally swallowed some water. Unfortunately he got sick.	0	0	0	0	0	0	0	1	0	0	0	0		I do not feel good. "Ahhh" "ew" "will this make me sick?"	I'm feeling upset and nervous													4	6	5	4	4	4	4	4
6	Human Health and Environment	Dirty	0.1548	0.126	No, the water appears gross and infected	0	Slimy, greasy, thick	Possibly but not to eat the water color indicates an unhealthy wildlife population	Not horrible unless you get wet. The colored water can't completely ruin a beautiful scenery and a pastime which goes along with it	0	1	0	0	While canoeing, we fished and talked. We marveled at the unique aesthetic created by the green water matching the green of the trees. Very good trip, wish we could have gone for a dip. :(	1	0	0	0	0	0	0	0	0	0	0	0	Wished could have gone for a dip	Taste is most likely terrible. Possibly worried about my health. Gagging. Vomiting?	Worried													6	7	6	5	5	5	3	3
7	ENVS001_Session1	Clean	0.09346	0.09211	Yes. The colors are vibrant and the water is very clear and the scene just seems very inviting.	1	Crisp and refreshing. I picture cooling off on a hot day.	Maybe, I don't really fish very often, but it might be cool to, especially on the lake	I picture fishing being relaxing, peaceful, and just enjoyable	1	0	0	0	A me and my friends were paddling along we came upon some logs and a sort of jetty on the lake. We decided to park our canoe and explore! We just walked along the logs and rocks looking for anything cool to find!	0	0	0	0	0	0	0	0	0	1	1	0		I don't feel any type of way. It's just a little bit of lake water it isn't going to harm me, if I know the water is fairly clean where I'm swimming.	Neutral, I don't feel that I would be become emotional													7	7	7	1	7	2	2	4
8	Intro to Ecological Economics	Clean	0.08936	0.1187	Yes!! I can, cold refreshing fresh water with that one smell of green, you know the one.	1	It would be cold but refreshing on a hot day	I can see myself doing that in images 1 and 4	Relaxing	1	0	0	0	In a place similar to picture #9 my friends and I went to go to shore and eat lunch. So we paddle adjacent to the rocks and each climb out and get lunch. After lunch we pack up and begin to get back in. We misstep and fall over the canoe and into the water. We all have a good laugh.	0	0	0	0	0	0	0	0	1	1	1	0	Nostalgia	I know exactly the taste of freshwater and algae that I would feel and it reminds me of summer camp in PA	Happiness at the thought of enjoying those areas.													6	7	7	4	6	1	6	4
10	ENVS001_Session1	Dirty	0.1534	0.157	No, the water looks really gross and gunky. There's this slimy-looking. Probably smelly, green gook that is gross.	0	Ewww. Really slimy and stinky. I'd be very uncomfortable and probably a little panicked.	Not at all. It feels/looks like everything in that water is dead, rotting, or toxic.	It would be unpleasant. It wouldn't give you any fish or any clean/healthy/yummy fish. Disgusting.	0	0	1	0	We got the gross green gook all over our canoes and paddles, and our ourselves. It was disgusting and one of us threw up. We were disappointed because we had been so excited.	1	0	0	1	0	1	0	0	0	0	0	0	Uncomfortable, unpleasant	Ew I just gagged. I'm worried that I'm going to get sick, I feel disgusting.	I feel grossed out and sick, and I feel a little panicked because I don't know what that green stuff is going to do to me.	1		1										6	6	7	5	6	4	2	4
11	Intro to Ecological Economics	Dirty	0.2351	0.1813	No, water was clearly discolored	0	Slippery, oily	No, does not look normal, fish would not be there, think about monster fish /weird species	strange	0	0	1	0	the water looked off so we kept going. Commenting on how the water appears off and the fish are lacking. Probably ignored the lack of fish and focused on the natural beauty besides the water.	0	0	0	0	0	0	0	1	0	0	0	0	strange	It would be weird but could be happening probably have done it before. Probably would be mildly uncomfortable but not overly concerned	not too concerned								1				uncomfortable	7	5	5	1	4	7	5	3
12	ENVS001_Session2	Dirty	0.1522	0.1256	No because it appears to be filled with cyanobacteria.	0	Murky, unclean and like I would get sick after.	I cannot because the water looks dirty so the fish are probably not healthy	Like there is nothing I would feel comfortable taking home to eat later.	0	0	1	0	Green blobs of bacteria left a residue on the paddles.	0	0	0	0	0	0	0	0	0	0	0	0	uncomfortable taking fish home	I would feel very grossed out and would worry about becoming sick.	Sadness because it is a shame how polluted the water supply is.	1		1		1	1							6	6	7	5	6	2	6	4
13	Human Health and Environment	Dirty	0.05885	0.04261	No, looks overrun with algae which could be potentially toxic.	0	Thicker than usual, greasy top layer	No, fish could be carrying toxins related to cyanobacteria	Sad	0	0	1	0	A couple on the canoe trip was saddened by dead fish. They think it has to do with the algae. They decide to head back to shore. Lake Champlain used to be cleaner the couple says.	0	0	0	0	1	0	0	0	0	0	0	0		Not good, am I gonna be okay, this water looks bad, do I go to the ER?	Disappointed, sad, frustrated with the ecological state of Lake Champlain			1		1	1	1						6	5	7	5	7	2	1	5
14	Human Health and Environment	Dirty	0.1445	0.08899	No because it has algae which is bad to swim in	0	Really dirty and milky feeling. My skin would get itchy.	No, the fish would either be dead or contaminated.	Would feel like fishing in a pool of toxic waste.	0	0	1	0	We approached the stream and were engulfed in a green liquid. It made us both terribly sad because we knew we were paddling through an algal bloom. We just keep paddling in silence, hoping it would get better downstream	1	0	0	0	1	0	0	0	0	0	0	0		I would be worried I am going to get sick?	Fear, disgust	1	1	1										7	6	7	2	7	2	1	5
15	ENVS001_Session1	Dirty	0.1291	0.1831	No. I barely swim in general and the water looks like an unmaintained swimming pool.	0	Almost identical to clean water except a layer of algae on top	No, the fish would give the perception of being sick	The exact same	0	0	1	0	Nothing particularly exciting, take a trip down a river	0	0	0	0	0	0	0	1	0	0	0	0		The water will make me sick and then I would forget about it	Panic followed by disinterest				1				1					4	4	5	3	3	5	3	3
17	Human Health and Environment	Dirty	0.1143	0.1187	I could not see myself swimming in the water in the images	0	I would probably feel gross to swim in the water. I look very mucky.	I could see myself fishing in the water in the images. I do a lot of fishing and most of the lakes in Vermont look like the pictures	It would feel like dragging the lure through lots of muck and weeds	1	0	0	0	On the canoe trip me and my friend found a nice shady spot to try some fishing we were able to catch a boss. We then continued our trip down the river. We then set up camp for the night on a grassy area near the water.	1	0	0	0	0	0	0	1	0	0	0	0		I would not swallow the water. That is gross and it would most likely make you sick	My emotional reaction would be normal	1							1				normal	5	5	7	2	5	7	6	2
18	Human Health and Environment	Dirty	0.1057	0.09011	No, the color looks sort of gross and murky. Sort of toxic looking	0	It looks like it's full of algae and would be hard to swim in just because of how sort of clumpy it looks, sort of like swimming in slime	No, it looks like anything that lives there would have some health issues, again kind of toix	It looks like it would be harder to wade through, and would be unpleasant	0	0	1	0	On my canoe trip we kept stirring up sediment and were trying to get to cleaner water. We picked up a paddle and there was green sludge hanging off it	1	0	0	0	0	0	0	0	0	0	0	0	unpleasant	I would panic and expect that I would get a bacterial infection of some sort. I would feel most comfortable swallowing water from #9	I would freak out a little, maybe yell about how I thought I was going to get sick			1	1									5	6	7	4	2	1	1	4
19	Intro to Ecological Economics	Dirty	0.05884	0.05285	No! filled with cyanobacteria	0	probably pretty gross, maybe semi-slimey. Definitely would hate to wash the green off myself.	No! Would not catch healthy fish.	Grotesque and an unpleasant experience	0	0	1	0	On the canoe trip my friend and I decide to paddle downstream, we begin to notice the water color change the further downstream we go. Eventually we see dead fish.	1	0	0	0	0	0	0	0	0	0	0	0	unpleasant	I would be freaking out, panicking. Id start considering if I should see a doctor, monitor for symptoms.	I would be very anxious			1	1									6	7	7	3	4	4	1	4
21	ENVS001_Session1	Dirty	0.1826	0.1504	No. The water seemes infested with algal blooms and I would not feel comfortable swimming there.	0	Yucky, and uncomfortable. I can imagine the slightly thick, unpleasant feeling of the algae on my skin.	No, I do not fish. Even if I did, it would be very difficult to spot fsh/know where to cast due to the opacity of the water.	It may be unsatisfying or stress inducing because you wouldn't know where the fish were.	0	0	1	1	On the trip, I learned about the dangers of blue-green algae. My friends were able to educate me. Because I was curious. I also learned how to canoe.	1	0	1	0	0	0	0	0	0	0	0	0	unsatisfying, unpleasant, stress	I would be panicked, because I know the algae in the water. I would be thinking about ways to get the toxin out of my system.	Scared, uncertain, frozen		1	1	1									5	5	7	3	6	6	2	99
22	Intro to Ecological Economics	Dirty	0.1928	0.1648	No because its green	0	Slimy, weird	I don't fish but probably not because it's filled with bacteria	There wouldn't be many fish maybe.	0	0	1	1	When I went canoeing with a friend, she fell into the water and saw a dead fish. She also swallowed water and threw up. The trip was not fun.	1	0	0	0	0	0	0	1	0	0	0	0		Maybe grossed out because of the bacteria and worried about getting sick	That water shouldn't be that color, upset for wildlife	1		1			1							6	5	6	3	4	2	4	3
23	ENVS001_Session2	Dirty	0.09304	0.09597	No, it has a lot of algae	0	Probably pretty gross	Maybe, but not for fish I would eat. The water doesn't look very clean.	I would imagine it would be difficult to catch anything	0	0	1	0	My friends+I enjoyed the outdoors and the setting. We canoed past some pretty trees at one point and listened to the birds on the river bank. We did not go swimming	1	0	0	0	0	0	0	0	0	0	0	0		Not very happy, probably thinking I don't want to swallow water again.	Sad? Definitely upset.					1								6	6	7	2	7	3	2	4
24	Microeconomics	Dirty	0.1492	0.1791	I don't think so, too green for me, I like clear water.	0	I might feel icky.	Sure, looks like a good place for fish, maybe relaxing.	Relaxing	1	0	0	0	When I was on my canoe trip I looked around. I took all the beautiful scenery and laughed with my friends.	1	0	0	0	0	0	0	0	0	1	0	1		I do not feel great, there is probably a lot of germs in the water, I would be nervous, especially since it is green.	I would be nervous that I would get sick.			1										2	1	4	5	4	6	7	99
25	Intro to Ecological Economics	Dirty	0.1269	0.1529	No, it is very green	0	Gross	No, I wouldn't want to catch fish from there	Wrong and gross	0	0	1	0	We started our canoe trip in a very swampy area. As we moved along the lake, the water started to look a little better. However still not very appealing to swim in. So my friends and I stayed in the canoe all day, but never touched the water.	1	0	0	0	0	0	0	0	0	0	0	0	wrong	I would probably feel pretty gross, maybe sick	That is is gross.	1												6	7	7	3	7	1	1	3
26	Intro to Ecological Economics	Dirty	0.2214	0.1567	No, that looks absolutely vile	0	Slimy and gross	No, I don't fish, but even if I did I doubt fish hang out in here.	Pretty gross, probably not very lucrative.	0	0	1	1	My friend splashed me with the water. We got into a fight. I splashed them back. Now we are even and both gross and contaminated	1	0	0	0	0	0	0	0	0	0	0	0		Scary! That shit is gross. I would be like "omg dogs die from this. This can't be good"	Scared, also grossed out	1	1	1										7	7	7	1	7	1	1	4
27	ENVS001_Session2	Dirty	0.229	0.2323	No, it looks contaminated	0	Slimy	No, not safe to ingest this water - will be in fish	Wrong, erie	0	0	1	0	While we were canoeing, our oars got stuck in the water. The gross green consumed our oars and took them down to the depths. We were stranded and had to swim ashore with gas masks on.	1	0	0	0	0	0	0	0	0	0	0	0	wrong, erie	I am freaking out, water is not potable	Fear, scared, try to spit it out		1	1										7	7	7	5	6	3	6.5	4
28	Microeconomics	Dirty	0.1335	0.1187	No, It's very green	0	I think that it would feel gooey	No, I can't imagine that fish are thriving in this water/	I feel like I would catch a lot of goop and not a lot of fish.	0	0	1	0	I went fishing on my canoe trip. I would feel a little gross about it but I would do it because I am not sure what else to do.	1	0	0	0	0	0	0	0	0	0	0	0		I would feel gross, I would be worried about getting sick.	I would be a little bit freaked out.	1		1	1									6	6	6	3	5	5	99	99
29	Microeconomics	Dirty	0.1838	0.2402	No, bacteria is gross and harmful.	0	Bit slimy	Only to catch and release, not eat.	Contaminated	0	1	0	0	The water was murky and had algae in it. We did not swim or fish. This is because of the harmful nature of the water and algae.	1	0	0	0	0	0	0	0	0	0	0	0		I would be concerned about the effects on my body and mind	Not positive			1									not positive	6	7	7	4	6	3	1	99
30	ENVS001_Session1	Dirty	0.1273	0.1115	Probably not. There is quite a bit of algae.	0	Probably really gross and slimy	Yes. The water looks healthier beyond the shore.	It would probably feel calming	0	1	0	0	My friends and I stopped on a beach to look at the rocks. We each collected a few to bring back. We didn't wade near the shore because of the algae.	1	0	0	0	0	0	0	0	0	1	0	0		I feel nauseous. I want to clean out my mouth.	Shock/fear		1										shock, nauseous	5	5	7	2	6	4	2	4
32	ENVS001_Session2	Dirty	0.4895	0.389	No I cannot because the water is green and looks like it is full of cyanobacteria	0	I assume it would burn.	I could, but I don't think I would catch anything because cyanobacteria lead to eutrophication which depletes DO levels in water. Killing Fish,	I would feel unproductive	0	1	0	0	On the canoe trip we went through a gross patch of water. As we paddled through the water began to put off an awful smell. We both decided we were done canoeing here after throwing up.	1	0	0	0	0	0	0	0	0	0	0	0	unproductive	I feel very bad about swallowing some of this water and I am most likely thinking about throwing up.	I would be disgusted and most likely in a bad mood.	1											bad mood	6	6	7	2	6	2	2	4
33	ENVS001_Session2	Dirty	0.2205	0.2478	No I would not swim in that water. Because of the algal blooms.	0	Gross. Thick. Viscous.	No, there would be no fish.	Probably gross. Wouldn't want to touch anything that has been in contact with the algae bloom.	0	0	1	0	I caught a fish but it was gross when I pulled it out of the water. It made me not want to eat it. Now. I am sad and hungry.	1	0	0	0	1	0	0	0	0	0	0	0		I would be concerned. I would potentially try to yak if I drank enough.	I wouldn't swim in that water in the first place. Sad though.			1		1								6	2	7	2	7	2	1	3.5
34	Intro to Ecological Economics	Dirty	0.102	0.08882	No because the water in the images is filled with green algae (cyanobacteria)	0	Slimy, weird	No because I am concerned that there are toxins in the water from the algae.	unsanitary	0	0	1	0	While I was canoeing with my friend, we noticed the water was green. The fish in the water were dead and or seemed sick, and several birds were dead on the surface	1	0	0	0	0	0	0	0	0	0	0	0		Concerned, maybe I need to go to a doctor.	Concerned but not panicked			1										7	7	7	1	2	1	2	4
39	Human Health and Environment	Clean	0.06966	0.02846	Yes. The water is relatively clear, I can see the texture of the bottom, so it seems pretty clean and it looks calm.	1	It would feel relaxing, although there is a lot of greenery overhanging the water in these places and so I wouldn't swim near those areas, I would stick to the open water.	If I was someone who fished, I can see myself fishing in those areas because the habitat looks healthy for fish, so I would expect to catch some.	I think it would be exciting because hopefully I would catch some fish	1	0	0	0	NA	0	0	0	0	0	0	0	0	0	1	0	1		I would feel unsafe and worried if I swallowed some of this water. I would be thinking about how murky and green tinted the water is	Feeling unsafe and worried			1									unsafe	6	6	7	3	6	1	1	4
45	Intro to Ecological Economics	Clean	0.3203	0.1561	I could see myself swimming in 1 and 2. It is clear and I see movement. 3 is questionable. 4 doesn't seem inviting.	1	Across them all probably a little slimy (some more than others) and cold	Yes, water quality looks fine to fish in.	Not sure, haven't fished in long time but probably average.	1	0	0	0	Jane and John went on an adventure and decided to canoe in the lake, because the water seemed clear. As the trip went on they noticed what looked to be a film on the water and thought nothing of it. As they near the shore, they notice a lot of algae and slime and headed back.	1	0	0	0	0	0	0	0	0	0	0	0		Get it out!! Probably the urge to throw up or the feeling of disgust.	Disgust	1												6	7	7	5	6	2	3	4
48	Human Health and Environment	Clean	0.04057	0.04445	Certainly. The water is clear and the sun is out.	1	Cold, refreshing, classic Vermont, nostalgic	Yes, although image 1 looks too shallow	Calm. Nostalgic	1	0	0	0	In image #1, the canoe got stuck, but all is well because it feels good to get your feet in the water.	0	0	0	0	0	0	0	0	0	1	1	0	nostalgic	Probably tastes bad. Not sure how I'll do, if I'll be sick. But not too worried overall.	Negative								1					6	5	7	4	7	3	1	4
50	Intro to Ecological Economics	Dirty	0.1609	0.1496	No, the water looks toxic	0	Silky smooth	No, I wouldn't drink that water so I wouldn't eat a fish from that water	I wouldn't go	0	0	1	0	During my canoe trip I saw lake seaweed that was sparse in areas. Next I saw a dead turtle. Then as I was canoeing I saw fish floating on top of the water.	0	0	0	0	0	0	0	1	0	0	0	0		I need to go to the hospital because I'm going to get an infection	Anxious, sad, angry			1	1	1		1						6	6	6	2	7	2	4	4
51	Human Health and Environment	Clean	0.06792	0.04741	Yes, because it look fun. The first 3 don't even look murky. 1 was heavenly looking, 2 looked like fun to plan in the waves, 3 had a good spot to jump from, 4 looked kinda random but I wouldn't not do it.	1	Pleasant, maybe a bit cold, but normal and enjoyable on a sunny day	No only because I don't like fishing	I don't know because I don't know what water bodies that are good for fishing should look like	0	0	0	1	Mild concern	0	0	0	0	0	0	0	0	0	0	0	1		I don't know because I don't know what water bodies that are good for fishing should look like	Honestly some of the images water looked clear enough to me, but I'm guessing we're supposed to view these waters as more murky. If I swallowed water from photo 5,6, or 10, I'd be somewhat concerned about getting sick from it, but it definitely wouldn't panic. I would never swim in an algae bloom and simply wouldn't and even swimming the water that's not crystal clear, if I swallow water I shrug …			1					1					7	7	7	7	7	1	1	5
52	Human Health and Environment	Clean	0.0466	0.06509	Absolutely, looks like pristine water	1	I think it would be refreshing	Sure, why not. The first image seems pretty shallow but maybe there are fish	Maybe relaxing, pretty beautiful view in all of the pictures.	1	0	0	0	I could imagine myself drifting with the light current. Maybe observing some fish or other creatures. Probably doing my best to avoid falling in.	0	0	0	0	0	0	0	0	0	1	1	0		Ah well, not my preferred beverage but I will live.	I don't think I would have much of one. I have accidently and purposefully drank liquids from grosser locations.								1					7	7	6	5	5.5	2	3	4
53	Intro to Ecological Economics	Clean	0.07784	0.08381	Yes, I love swimming in rivers and lakes	1	They all look particularly refreshing	Yes, I don't usually fish, but I imagine it would be nice	I guess it would be a relaxing activity	1	0	0	0	My friend and I had a great time seeing all the wildlife today; getting out on the water is always refreshing	0	0	0	0	0	0	0	0	0	1	1	1		I don't think I would think much of it. I'd perhaps worry a little that I might get a little sick from bacteria.	I would not feel any intense emotional reaction to swallowing that water			1					1					7	7	7	2	7	2	1	4
56	Intro to Ecological Economics	Dirty	0.2112	0.1872	The only one I would maybe swim in is the 2nd image. The rest make me uneasy and I can't see the bottom	0	Gross, like swimming in a pond.	No, I would not want to eat fish who live here.	Pointless because I would not want to eat the fish.	0	0	0	1	We were out on a canoe trip and we came across a group of death fish. They smelled bad and looked unpleasant. We were disappointed.	1	0	0	0	0	1	0	0	0	0	0	0		I would panic and want to spit it out	To be grossed out and worry about my health	1		1	1									6	4	6	3	5	7	3	4
59	Intro to Ecological Economics	Dirty	0.04024	0.06363	No because there is a lot of algae and the bacteria is probably unhealthy	0	Probably soupy on top and the water probably feels a little bit thicker and hard to move through.	No because they are likely close to dead zones so there wouldn't be much fish or any at all.	Unsuccessful and would probably catch goop	0	0	1	0	I saw a dead fish which made me sad. I also got stuck and it was hard to paddle. The green algae looked unnatural green water is never a good sign.	1	0	0	0	1	0	0	0	0	0	0	0		I think I would get sick if I swallowed it.	Ew disgusting and sadness	1				1								5	6	6	3	3	6	2	3
62	ENVS001_Session1	Clean	0.06939	0.1374	Yes, I could see myself swimming in the water in there images. The water is clear and looks clean.	1	It would be refreshing. Lake water is usually the perfect temperature it would be beautiful and peaceful to be in that environment.	I do not see myself fishing in these images. A. There aren't any fish depicted B. I don't like to fish	You would probably have to be really patient. The water looks shallow so a fish would be unusable.	0	0	0	1	We paddled along the lake and stopped along the shore and ate a peanut butter and jelly sandwich. We played cards and admired the views.	0	0	0	0	0	0	0	0	0	1	1	1		I would be scared that I swallowed that water. It looks hazy and could have algae like cyanobacteria	I would be grossed out and concerned about what could happen to me and what I should do.	1	1	1										6	5	7	2	5	1	2	4
63	Human Health and Environment	Clean	0.05669	0.08843	For the most part, yeah. I'd want to see it in person rather than in a picture to make that choice, but the water looks clear enough that recreational swimming should be on the menu.	1	Probably relaxing and cool. Great for a summer day.	Nah, I don't fish at all, so I couldn't	Probably crappy, as it always does when I'm made to fish when the sport doesn't interest me	0	0	0	1	Going down the river in my canoe, "triple diamond." Friend and I saw some baby ducks cross with their mom. Breathtaking.	0	0	0	0	0	0	0	0	0	1	0	0	breathtaking	Probably starts with recognition of how awful lake water tastes compared with commercial or spring water, but seeing as those waters are a bit less clear (especially 10), I might get paranoid about ingesting bacteria, algae or harmful sediment. THen again, I'm a better judge of turbidity in person, but still, that's my reaction at a glance.	Mild inconvenience and frustration combined with a sense of paranoia regarding water contents				1									5	6	7	5	4	2	3	4
65	Human Health and Environment	Clean	0.1548	0.2044	Yes, the water looks clean and the lake is beautiful. I've gone swimming in similar places before.	1	The water looks clean and cool and inviting. Swimming here would be really fun.	Nope, I don't fish, it makes me sad	Relaxing (?)	0	0	0	1	As we traveled along the lake, the water got murkier, definitely less pleasant and inviting. Hopefully we don't tip over!	0	0	0	0	0	0	0	0	0	1	0	1		Definitely a little freaked out. The water seems a bit cloudier, dirtier, and green almost. I can't imagine it would taste good.	A little bit disturbed and concerned about contaminants. Slightly distressed amd grossed out.	1		1	1									6	6	7	3	7	3	1	4
66	Intro to Ecological Economics	Clean	0.1126	0.09638	yes, because it looks fun	1	Maybe a little bit particulate-y	Some images, but not all	I would feel relaxed	0	1	0	0	While I was on my canoe trip, water splashed on my face a few times. This felt nice because it was a hot day and the sun was shining directly on me.	0	0	0	0	0	0	0	0	0	1	1	1		I am wondering if I will get sick	I am grossed out	1		1										7	5	7	7	7	2	2	4
67	Microeconomics	Clean	0.08554	0.08427	I could see myself swimming the the water depicted in only image one. The water looks clean and pristine. I wouldn't swim in the water depicted in any of the other pictures because it looks murky and dirty. It also looks rocky	1	It would feel very unsettling , as I wouldn't be able to tell what exactly was in the water.	Probably not, because of the fact that if the water quality is questionable, the health of the fish is probably questionable, making it unsafe to eat.	NA	0	0	1	0	We were paddling on a lake and had a tremendous time. It was a beautiful day. Paddling was hard work, but I'm happy I get to hangout with my friends.	0	0	0	0	0	0	0	0	1	0	0	1	unsettling	I wouldn't necessarily feel happy about it, and I would question whether it would negatively impact my health. But in the end I would remain indifferent because swallowing just a small amount wouldn't really impact me.	Scared at first, but then probably indifferent about it.		1						1					7	7	7	1	7	2	1	99
68	Human Health and Environment	Clean	0.07445	0.05798	Yes, it looks somewhat clean and refreshing	1	Cold but refreshing	I don't fish, but if I did fish I think I would	Not exciting but peaceful	1	0	0	0	As we paddled, we noticed that there were a lot of birds on the lake. We couldn't quite make out what they were. We heard a long beautiful call from one of them, and knew it was a loon.	0	0	0	0	0	0	0	0	0	1	1	0		I would definitely rather not, but if I did swallow it I wouldn't freak out	A little grossed out	1							1					6	6	6	4	3	5	2	4
71	Intro to Ecological Economics	Clean	0.3458	0.2494	No, I do not like swimming in the lake - too much poop	0	Pretty gross	No I don't like to fish	I would feel pretty bad for the fish	0	0	0	1	NA	1	0	0	0	1	0	0	0	0	0	0	0		I would feel gross and wonder how much poop I had just swallowed	Horrified	1	1	1										7	7	7	1	7	1	2	3
73	Intro to Ecological Economics	Clean	0.1779	0.145	Hell yeah son I'm a seal	1	Refreshing	God I love fishing	Would love to be fishing instead of in this class. It would feel exhilarating.	1	0	0	0	We cruised the river, enjoying nature's bounty of sun and beverages. I love nature. When I am in nature, I am one.	0	0	0	0	0	0	0	0	1	0	1	1		That's a lot of germs	Ew	1												7	7	7	1	7	7	7	2
74	Human Health and Environment	Clean	0.08688	0.1011	I can see myself swimming in 1 and 3 but not so much 4. For 1 and 3 the water seems really clean and crisp and that seems nice but in image 4 I can tell there is a road very close to. the water and the area feels less clean.	1	I think the water would feel cool and refreshing. It would feel really relaxing on a hot summer day.	I can see myself fishing in the water but I don't think I would spend very long doing it because it doesn't look like places I would catch a lot of big fish.	I'm sure it would be really fun to go fishing in those places. I imagine the sound of the water being really calming.	0	1	0	0	NA	0	0	0	0	0	0	0	0	0	1	1	1		My initial reaction is that that's pretty gross. I imagine it would not taste very good, and I worry about getting a disease like E Coli. or something. But after more thought, it was just a small amount so it is probably fine.	I think I would be a bit worried.	1		1										7	7	7	5	7	1	7	4
75	Human Health and Environment	Clean	0.1089	0.141	Yes I went swimming in Lake Champlain last summer and the summer before recommendations not to (ya North Beach!)	1	Really nice	No because I don't know how to fish. Also the fish are dead	Fun I image	0	0	0	1	On the canoe trip we are having a grand old time, we get going fast enough to pull, someone on the water skis! We are all laughing at how absurd it is.	0	0	0	0	0	0	0	0	1	0	0	1	nice	I feel quite nervous about getting sick because of the cyanobacteria that is undoubtedly in the lake. Also runoff.	Run out of the water, look up what happens if you swallow gross lake water. Webmd hole (hypochondriac)	1		1										7	7	5	3	6	5	1	5
79	Human Health and Environment	Clean	0.08971	0.07202	Yes, I could visualize myself swimming in the water due to the clarity of the water	1	It would feel cool and refreshing	No, because I don't know what kind of fish are living in those waters and their diets	It would probably feel relaxing	0	0	0	1	During my canoe trip, the water was still and calm. A slight breeze swept us from behind, and we could feel a little splash next to us. Next to our canoe, a fish jumped up from the surface of the water. Below us the water was dark and a little congested with algae.	0	0	0	0	0	0	0	0	0	1	1	0		I would probably be concerned about what I had just ingested into my system because the water looks murky	I would feel grossed out, concerned, and scared for my health	1	1	1										7	7	7	2	6	6	1	4
80	Human Health and Environment	Clean	0.03021	0.04285	Yes, the water looks clean and refreshing	1	The water would feel cold, clean, fresh, and cleansing	Yes, the fish that live in the water would also be clean.	It would be relaxing	1	0	0	0	My canoe trip was very fun. My favorite part was when we saw a mom and baby loons crossing the lake at sunset. They looked very peaceful. This made me feel very calm.	0	0	0	0	0	0	0	0	0	1	1	1		It probably wouldn't be comfortable, but I wouldn't feel negatively because the water looks clean	Unemotional - very neutral								1					6	6	5	5	5	5	2	4
81	Human Health and Environment	Dirty	0.0586	0.07349	No, water is gross and unpleasant	0	It would feel warm and slimy	I would try to fish here as long as it didn't smell bad. I doubt it would produce many fish	It would feel normal, but may stink and the fish would be covered in algae	0	1	0	0	My friend and I were fishing in the river. The water was green and the slime was sticking to out canoe. The water smelled bad and the fish didn't bite so we left.	1	0	0	0	0	0	0	0	0	0	0	0		It would be gross to swallow the green water	Sad, makes the Lake look polluted	1				1								6	7	7	5	7	1	2	5
82	Intro to Ecological Economics	Dirty	0.2095	0.1021	No, I cannot because these are clearly sites of algal blooms. Which could be very dangerous for my body's health.	0	I am assuming it would feel quite slimy and murky due to the algae in the water.	No, because I know that the fish bodies are equally affected by the algal blooms, therefore I wouldn't want to eat the fish.	It would probably feel the same as if it were clear water.	0	0	1	0	I was happy because I was with my friends enjoying the nice CLEAN+HEALTHY Lake Champlain Water	1	0	0	0	0	0	0	0	1	0	0	1		I'd feel pretty gross about it and would rinse out my mouth (I wouldn't go swimming in the first place)	#NAME?	1			1									6	6	7	3	6	2	2	3.5
83	ENVS001_Session1	Clean	0.151	0.1182	Yes, the water seems clean and refreshing.	1	Relaxing, calming	I don't fish, but if I did this yes seems like a good place to do so.	Relaxing, tranquil, overall enjoyable	1	0	0	0	On my canoe trip on Lake Champlain, me and my friends felt deeply at peace and connected with nature. We were able to find a rope swing near the water and spent a good amount of time jumping from the rope into the lake.	0	0	0	0	0	0	0	0	0	1	1	1		I am slightly grossed out by this because the water seems green and since it's fresh water.	Slightly distressed, but continue to swim	1		1										6	7	7	3	7	3	3	4
85	Intro to Ecological Economics	Clean	0.05679	0.04454	Yes, water in images 1-4 looks welcoming and refreshing. 2 looks especially inviting.	1	cold, refreshing , relaxing, freeing	yes, potentially. 1 and 4 look more shallow. I may fish in 2/3 first.	rewarding	1	0	0	0	on this trip, my friends and I canoed in the rivers/lakes pictured, caught a fish and cooked it around the campfire for dinner.	0	0	0	0	0	0	0	0	0	1	1	1	inviting, freeing, rewarding	Bad, especially the images in 6, 8, 10 looks very murky and concerning. Looks like there could be algae on the bottom of the lake.	Not sure, I would likely spit out the water and move on. Especially if I felt comfortable swimming in the water pictured.			1										7	7	7	2	7	1	1	4
86	Intro to Ecological Economics	Clean	0.05261	0.4538	Yes, in images 2+3, the water looks clear without any major organisms	1	Not sure, cold?	Yes, looks like there would be organisms in the deep end.	You would need to be patient	1	0	0	0	We would feel relaxed. There is no strong velocity coming through the water. And no large obstacles we could face.	0	0	0	0	0	0	0	0	0	1	0	0		I would feel unhappy because the water does not seem safe to drink	Upset and would drink filtered water to flush it out of my system						1							4	5	5	3	5	5	5	3
87	Intro to Ecological Economics	Dirty	0.1547	0.1003	No, the water clearly contains high levels of cyanobacteria	0	It would be frustrating to swim in contaminated water	Perhaps catch and release fishing but not for consumption due to cyanobacteria.	Frustrating as the fish would have been exposed to human induced cyanobacteria		1			We elected not to swim due to the cyanobacteria. Thus, we remained in the canoe rather than enjoy the water. We would then complain about the state of the ecosystem	0	0	0	0	0	1	1	0	0	0	0	0		Not super psyched about it but a small amount will most likely be negligible	Unhappy but not overly concerned.						1							6	6	7	2	7	1	1	4
88	Human Health and Environment	Dirty	0.1435	0.1459	I wouldn't want to swim because the water is green and murky	0	dirty, the water would feel thick because it isn't clear	I am not a fisher so not sure if this applies to me, but if I was, I wouldn't eat anything. Maybe catch and release.	I am not sure how to answer. I wouldn't want to touch the fish, but also I wouldn't want to touch any fish regardless of water.					On our canoe trip, we kept smelling and seeing rotting fish on the banks, but even birds weren't going after them. The whole place seemed dead, even the landscape around us. I wish we could have seen the clear lake/river bed below.	0	0	0	0	0	0	0	0	0	0	0	0		I'd be worried about getting sick. I might feel sick immediately just with the thought of it.	disgusted													6	7	7	5	5	6	1	5
89	Intro to Ecological Economics	Dirty	0.235	0.164	No, the water is really gross.	0	Slimy	No, I wouldn't catch anything. And I don't fish. It sounds like a bad time all around.	Boring. You would stare at the gross water and not catch anything.					My friends and I saw some dead fish. We were sad that the algae stole the fish's oxygen supply from the water. We want to go home.	0	0	0	0	0	0	0	0	0	0	0	0		I would be mega grossed out. I would want to puke and get tested for harmful bacteria.	Sad, disgusted, scared, worried													6	6	7	3	6	3	2	5
90	Human Health and Environment	Clean	0.1095	0.08989	I could see myself swimming in the water. It looks relatively clean, as I can see the rocks beneath, and 3/4 have natural buffers,		I think it would feel cold and refreshing	No, I don't fish	I could see it being easier to fish in these 4 bodies of water as the water is relatively clear					NA	0	0	0	0	0	0	0	0	0	0	0	0		I think I would feel uneasy about swallowing that water. I would be worrying about harmful bacteria entering my body, and wondering if any waste was dumped there.	I would be a bit anxious and grossed out I think													7	6	7	5	7	1	7	4
91	Microeconomics	Clean	0.1024	0.115	Definitely! I live locally, so all of these images remind me of summer well spent swimming and boating on Lake Champlain.		It would feel nice and refreshing as the gentle waved rushed over me. Image 4 however, makes me a little nervous to swim in. The water is very close to the road, making it seem prone to pollution and runoff.	Definitely! The water looks clear, the sun bright, and full of animal life.	It would feel calming to go fishing in this water. The conditions are beautiful, and make me feel happy. I know I would get a great catch!					NA	0	0	0	0	0	0	0	0	0	0	0	0		It makes me nervous to think I've swallowed some of that water! In addition to the water looking foggy, and filled with algae, I know boats and swimmers often pollute lakes with runoff, fuel, food, etc. I wouldn't want to consume any and put a risk to my health.	My emotional reaction is nervous, anxious and apprehensive.													6	5	7	2	7	5	2	99
93	Human Health and Environment	Clean	0.06754	0.0819	Yes because they don't look particularly different from standard bodies of water. I'm not entirely sure if I'm missing something or not.		Refreshing hopefully	I'm not much of a fisher, but I imagine it would be a fine few places to fish. They seem calm and like a nice place to sit.	Fine if there are fish. Assuming I'm not missing something.					NA	0	0	0	0	0	0	0	0	0	0	0	0		I'm wondering why I swam in green looking water. I would be slightly concerned, because the water does not look entirely normal, and I know the effects of ingesting cyanobacteria are bad.	Stress and discomfort													6	7	6	4	6	3	3	4
95	Intro to Ecological Economics	Clean	0.1834	0.1212	Yeah. The water looks quite clean. 4 might be the exception, looks opaque.		Pleasant (except 4)	Yeah, except 4. The water in the others appears clear and clean.	Pleasant					Encountered the murky presumably smelly water in 6,8. We canoe away to cleaner areas of the water.	0	0	0	0	0	0	0	0	0	0	0	0		I would not feel good about it. The water does not appear all that clean maybe with the exception of 4	Disgust. Anxious.													6	5	6	4	6	5	3	4
96	Human Health and Environment	Clean	0.07625	0.06164	1-3 yes, because it's clear and calm water.		I would assume refreshing as the trees have cleaned and I assume would be warm out.	Yes because it's shallow and close to shore. Image 3 not so much as there isn't as much cover.	Fun, peaceful, serene, if we get fish exciting.					We saw a lot of nature and were more aware of what was happening. We used all of our sense to be present in the moment.	0	0	0	0	0	0	0	0	0	0	0	0		Slightly grossed out. I hope there isn't harmful algae that will make me sick or parasites. Slightly worried.	Concerned, nervous, worried.													6	5	5	5	5	2	2	3
97	Intro to Ecological Economics	Clean	0.1122	0.09572	I can although I would be more skeptical of 1 and 4 because the water still looks murky		Gross and scary because it's murky. The water would feel refreshing	I can't because the water looks murky and polluted.	I would feel uncomfortable to fish in this water.					I imagine swimming and laughing with friends. We were skeptical of the water quality but we were so hot. We decided it would be okay to swim if we did not open our mouths.	0	0	0	0	0	0	0	0	0	0	0	0		I would feel very uncomfortable that I swallowed some water. I would be scared that I drank unhealthy water.	Scared, disgusted. unsettled													7	7	7	1	6	3	3	4
98	Human Health and Environment	Dirty	0.1696	0.2201	No because it looks really green compared to water I would see myself swimming in.	0	No smooth, sticky, gross	No, I don't think there would be a lot of fish, doesn't look healthy for fish.	Scary, sad, feel bad					We were canoeing down the water, the scenery and the mountains were beautiful all around us, we passed other boats. We wished we could swim but did not want to. We did not see many animals/wildlife and we wished we did.	0	0	0	0	0	0	0	0	0	0	0	0		I feel scared and worried that the water will make me sick from the toxins. Wondering what to do next	Scared, anxious, worried													6	5	6	2	5	2	5	4
99	Human Health and Environment	Dirty	0.04864	0.07109	No, it would be gross and make me uncomfortable	0	Warm? Itchy, unpleasant, unenjoyable, grain? textured	No, because I don't think there would be fish there.	Sad, defeating, underwhelming, boring					There were waves and the nasty water got in the boat. We were afraid of it because it looks gross. We don't want our stuff or us to touch it.	0	0	0	0	0	0	0	0	0	0	0	0		Very uncomfortable. Am I going to get sick? Should I throw up? Or see a doctor?	Disgust, repulsion, stress, fear													6	6	7	5	5	5	1	5
103	Intro to Ecological Economics	Clean	0.09327	0.1669	Yes. A lot of the water looks inviting but as always I would be worried about getting sick because Lake Champlain is nasty		Pretty good. I like swimming.	Yes, many of the images contain rock or wood structures where fish like to hang out	Pretty good if I caught something					I was paddling through picture 6 and I cast under that fallen tree. I got a massive bite and I start to reel in. It turned out to be a 20 pound bass. I caught it. I'm stoked.	0	0	0	0	0	0	0	0	0	0	0	0		I am terrified. Lake Champlain is gross and I would be afraid of getting really sick.	Fear													7	7	7	1	7	1	1	5
104	Human Health and Environment	Dirty	0.1938	0.1442	No, the algae is gross	0	slimey	no, fish would be contaminated, water not nice (smell, look)	Gross, unrewarding					Knees tucked in, no playful tipping boat, no touching waves	0	0	0	0	0	0	0	0	0	0	0	0		grossed out, sick, worried about consequencess; will I get sick?	disgust, anxious													7	6	7	1	4	3	1	3
108	Intro to Ecological Economics	Clean	0.5573	0.2888	Yes in images 2 and 3 because they display the shoreline, which is associated with this ecosystem service. Images 1 and 4 show a more remote/desolate area, how do I know this is safe?		2,3 - this water would feel refreshing, look at the waves. 1,4 - this would feel dirty and unsafe. What is in the water?	Yes, In all the images because they all appear to be viable habitats for fish	I feel like it would feel rewarding and there would be favorable catches.					These people are having a picnic. There is a peaceful fish jumping in the air. They are enjoying the ecosystem services.	0	0	0	0	0	0	0	0	0	0	0	0		My mind instantly thought of toxic blue-green algae blooms & all the unknown particles in the water	My reaction was a gasp, I felt immediately sick													7	7	7	7	7	7	7	4
109	Intro to Ecological Economics	Clean	0.2571	0.2156	Yes, I am a really good swimmer		The water would feel nice as I zoom from shore to shore	I am more of a swimmer	I am a really good swimmer. I made the summertime team in high school.					They weren't good friends anyway. They called me names and ditched me on the shore. I'm a really really good swimmer.	0	0	0	0	0	0	0	0	0	0	0	0		I swallowed the water on purpose because swimming makes me thirsty and I know I can take it.	Initial feelings of nourishment slowly subside, as my muscles grow weak. I'm suddenly unable to move and die an agonizing death.													1	2	3	4	5	6	7	4
111	Intro to Ecological Economics	Clean	0.1254	0.09882	Yes - I'm from Colchester VT and it reminds me of Malletts Bay - I have a lot of memories swimming in places that look just like this		Picture I looks smooth, calm, and probably cool. Picture 2 looks colder. I would feel a little more gross swimming in picture 4 - looks more still? But not in a good way	I don't really fish but yeah more likely to fish in picture 1 or 4. Looks like there would be more fish	I don't really know					Saw a cool log	0	0	0	0	0	0	0	0	0	0	0	0		7,8,10 I wouldn't mind too much. The rest I would feel a lil gross	Grossed out, but okay. 9 looks like a place with many beaches, like near the islands.													7	5	6	5	6	4	3	3
112	Intro to Ecological Economics	Clean	0.05988	0.1537	Yes, seems calm and clear enough		Refreshing, peaceful	If I were ever to go fishing sure	Probably peaceful, the water seems calm					My friends and I are canoeing on the lake. It's sunset and we're watching it from the canoes. The water is cool and feels nice because it's hot out.	0	0	0	0	0	0	0	0	0	0	0	0		A little gross, gotta spit it out and take a sip of water from my water bottle to rinse it out.	I'm grossed out but not distraught													6	6	6	1	5	4	4	5
121	Intro to Ecological Economics	Clean	0.09243	0.1109	Yes except for 4. They all look clean and the right size for swimming. 4 is next to a road and looks less clean.		Probably cool temperature wise. Fun too.	I don't fish but I bet people would fish in 2 and 3	Probably fun and relaxing.					During my canoe trip my canoe got stuck in a shallow part (image 1). We saw lots of birds and fish.	0	0	0	0	0	0	0	0	0	0	0	0		Concerned, generally bodies of water like this aren't safe to swallow. At least it was a small amount.	Fear													7	5	7	2	7	4	4	5
122	Human Health and Environment	Clean	0.1513	0.1825	I would swim in all except #4		It would feel so amazing, to swim in the water but not so much for $4	Yes, the water looks fishable	It would be so fun					We were canoeing in the ocean. The ocean wasn't very calm and we were being surrounded by great white sharks.	0	0	0	0	0	0	0	0	0	0	0	0		I would feel okay swallowing so the water from these images. The water doesn't look too sketch	I would be pretty calm													5	6	7	3	3	3	4	1
124	Human Health and Environment	Clean	0.1994	0.1841	Yes, they look clean and calm. I would swim in it.		Fine. Relaxing.	No, I'm not really the fishing type	Looks like there isn't a lot of fish in the water					It was a sunny day and the old man went out on a sunrise canoe trip. The air was crisp and the water calm.	0	0	0	0	0	0	0	0	0	0	0	0		I really wouldn't be that worried about it, if in one deep parts, but would be in the shallows	Gross													6	6	7	2	5	4	4	4
125	Intro to Ecological Economics	Clean	0.08716	0.08676	Yes, most likely, because the water looks clear and calm and looks similar to other times I have gone swimming in the lake.		Refreshing, peaceful, safe because it looks shallow and calm	No, I don't usually enjoy fishing	It would feel weird because I don't normally fish and I don't eat fish so it would feel pointless					NA	0	0	0	0	0	0	0	0	0	0	0	0		I would definitely feel gross and worried about what I just ingested. It is safe? Will I get sick?	Unhappy, worried, icked													6	6	7	3	7	2	1	4
130	Intro to Ecological Economics	Clean	0.1185	0.1615	I can! The water looks really clean and clear. I don't think I would swim in #4 though, I see some trash and the water looks kind of dirty.		1-3 I would picture it feeling cold and refreshing	No because I don't fish	Fun? Wind in the hair, relaxing maybe.					NA	0	0	0	0	0	0	0	0	0	0	0	0		I think I would feel okay swallowing a bit of water. I don't think I would feel stressed because it is just a little bit. The water looks clean enough that I wouldn't feel alarmed.	Probably nothing													6	6	7	6	5	4	1	3
133	Human Health and Environment	Dirty	0.193	0.1226	Not particularly. Looks to be a little green and gross. I suppose in an extremely hot time I could swim in some of these, but that is very unlikely. Definitely not image 1.	0	Physically? Not sure, haven't tried. Can't imagine is it pleasant.	I could see myself fish in some of these, but they wouldn't be my ideal setting for fishing. A lot of water is too green on the surface that there is little chance of fish thriving there.	Unsatisfactory		1			It is very warm outside, and me and my buddy are getting tired. Obviously a quick dip in the lake would refresh up. But upon close examination, we determine that is not a risk we'd be willing to take.	1	0	0	0	0	0	0	1	0	0	0	0	unsatisfactory	I am thinking about how much a trip to the UVm medical center will cost. I would be disgusted and panicking if I swallowed any.	I'd become fearful and start to panic	1	1		1									5	5	6	3	4	1	2	5
134	Human Health and Environment	Dirty	0.1321	0.1669	I can't see myself swimming, as the water is covered in algae and it appears I would be covered in a film of it	0	Thick, mushy/spongy where the algae is slimy	No, a any fish breathing that in isn't healthy to eat	Frustrating			1		I imagine inspecting the algae a lot to see if there was any form of like in this green gunk. On the right is avoid touching it and be mad that my paddles are getting stuck in this algae or I would beach the canoe because I couldn't see as the water visibility is bad.	1	0	0	0	0	0	0	0	0	0	0	0	frustrating	I would be disgusted and want to throw up. I'd be thinking about how dirty the algae is	Shocked, grossed out, embarrassed because I'd want to throw up	1			1								embarassment	7	7	6	2	7	2	1	4
135	ENVS001_Session2	Dirty	0.2497	0.3044	No, I cannot see myself swimming in the water in the images, the water is filled with cyanobacteria.	0	The water would feel slimy	I cannot see myself fishing in the water, I can't imagine a lot of fish can live in those conditions.	I would feel like there wouldn't be a lot of fish to catch			1		On my canoe trip, my friends and I encountered a lot of cyanobacteria in the water. Which made us all feel sad as we have been canoeing these waters every summer since we were little. It is sad to see how the water is changing for the worse.	1	0	0	0	1	1	0	0	0	0	0	0		I would feel very uneasy knowing I have just swallowed a little bit of the water.	I would feel grossed out and worried	1		1										7	7	7	2	7	2	1	4
136	Intro to Ecological Economics	Dirty	0.1049	0.09954	No. Fear of contamination, bad for my health...it would get all over me	0	Dirty, warm, murky, maybe slimy	No. I wouldn't want to eat anything that came out of that ecosystem. Would get gear dirty.	Unfulfilling, gross			1		I rounded the corner and saw a scene of dense greenery where elves and fairies hid. Also mermaids.	1	1	1	0	0	0	0	0	0	0	0	0	unfillfilling	Gross, am I going to get sick? Did I poison myself?	mmm, a little disgust, maybe embarrassment that I was silly enough to swim in the shallow water	1		1									embarrassment	99	99	99	99	99	99	99	5
137	Human Health and Environment	Dirty	0.06672	0.05658	No, knowing what it is I cannot.	0	If there was less bacteria	No, it does not look healthy	Sad			1		My friend and I decided to go on a canoe trip. We were excited, but when we go on the lake we got sad. There was so much bacteria. Instead of having a lovely day in nature my friend and I were reminded of what humans have done.	0	0	0	0	1	1	0	0	0	0	0	0		It's gross, slightly concerned	Sad that I'm worried and grossed out by it.	1					1							7	7	7	5	7	1	1	4
138	ENVS001_Session1	Dirty	0.05244	0.05623	No, the water is concerningly green. The first picture, the water is lime green . I'm worried about algae blooms, cyanobacteria	0	Slimy, I would be freaked out to swim in such bright green water.	No, I don't fish. I also don't know how the color of the water impacts the fish. If it is an algae bloom that harms fish.	Gross, Could be frustrating if you don't catch anything			1		After the paddle comes out of the water, there is slimy green substance on it. I turn to look at my friends canoe to see if the same thing is on theirs. They've fallen into the water. I reach my handout to pull them onto my canoe.. I fall in.	1	0	1	0	0	0	0	0	0	0	0	0	frustrating	Genuinely would throw up, grossed out	Stressed, could I get sick from the water?	1		1										5	5	6	5	4	1	1	2
142	ENVS001_Session1	Dirty	0.1481	0.09619	No, I cannot imagine myself swimming in the water because of its state. The lake isn't healthy and would cause health problems if swimmed in.	0	Emotionally it would be scary because the water is in a condition to be swimmed in. Physically it would probably feel grimmy and unclean	No I don't see myself swimming in the water because the fish would be ill or dead due to the bloom. Also I'm vegan so no fish for me.	It would feel gross.			1		On the canoe trip , the friends canoes for 3 hours and saw sick animals.	1	1	0	0	0	0	0	0	0	0	0	0		I would be disgusted. I would be grossed out by consuming this. I would be worried about getting sick and the impact of the water on my long term and short term health.	Confusion on why I swam in the water in the first place. Anger the water is like this. Worry about the ecological health.	1		1			1	1						6	7	7	3	7	1.5	3	5
143	ENVS001_Session1	Clean	0.3156	0.3228	Yes the water looks clean and fresh, I see no reason not to	1	Very refreshing and maybe a bit chilly	I don't really know what good fishing conditions look like so maybe not?	It would be quite peaceful				1	While canoeing near the water's edge, not much happened. It was nice and quiet and peaceful flow. Though a couple of times the canoe got stuck on the rocky bottom of the lake.	0	0	0	0	0	0	0	0	0	1	1	0		I'd be fine & not think twice about it, it's just water	"oops" I don't care at all								1					5	5	7	5	6	1	4	2
144	ENVS001_Session1	Clean	0.09684	0.1039	I could see myself swimming in the water in these images because they look somewhat clean and recreationally friendly.	1	Probably cold but also comfortable because they are very shallow, close to shore and you can see your feet in the water.	Yes, I could see myself fishing in these areas because it does not look like the fishing would be very intense or eventful.	Probably relaxing because there are not big fish in shallow waters and therefore activity would be purely for recreational purposes.	1				We paddled into a cove on the North side of the lake. There was a very tiny frog on one of the rocks that my friend and I stared at and took pictures of for awhile. But then it jumped into the murky water, never to be seen again.	0	0	0	0	0	0	0	0	0	1	0	0		I feel very concerned because I do not know if what I just ingested could be terrible for my body-like swallowing a gulp of pool water with a lot of chlorine.	I am fearful because I do not know how unhealthy the water is or the contents of it.		1	1										5	6	6	4	5	4	2	3
145	ENVS001_Session1	Clean	0.09324	0.06363	1 and 4 look a little shallow but I'd still consider swimming in them. Images 2 and 3 look like great places to swim. The water looks pretty clear and the areas in 2 & 3 are spacious.		Swimming in 2 and 3 would probably be really nice and refreshing. Swimming in 1 and 4 might be a little awkward as there's not a lot of space and also it's close to shorelines so I'd worry about animals.	I don't fish	I don't fish					My friend Danny would capsize the boat	0	0	0	0	0	0	0	0	0	0	0	0		I'd be a little worried because in some of the images the water looks kind of green, indicating there's algae present. I could get sick from this water possibly.	I'd be grossed out but if it was a small amount of water I don't think I'd be very bothered													6	6	7	2	5	2	2	3
146	ENVS001_Session1	Clean	0.1717	0.1388	Yes and no some images the water is dark-brownish and murky with a rocky bottom. Other photos the water looks calm, clear and pristine.	1	Cold, wet, perhaps you would feel rocks, sand or seaweed beneath feet.	No, I don't go fishing often. I also don't commonly see many people fishing on the lake.	It might be hard to catch fish in deeper parts.				1	On my canoe trip, I saw some birds and big trees. I also saw some ducks swimming and almost ran into a fallen log. It was a clear day and calm waters.	0	0	0	0	0	0	0	0	0	0	0	0		I definitely would be worried; the water doesn't look as clean, but I don't think I'd die.	Probably feeling scared, unsafe. More so if a child or elderly person would've swallowed it than me, however.													7	7	6	3	5	4	2	5
147	ENVS001_Session1	Clean	0.1049	0.1084	Not really. I prefer moving water like rivers. Plus this water is a little green.	0	Gross, warm	Yes if I fished. However, it's not something I typically do.	Normal	1				I saw fish. I was happy. It was peaceful.	1	0	0	0	0	0	0	0	0	1	0	1		Gross, unsafe	Disgust	1											unsafe	4	6	7	2	5	4	6	3
148	ENVS001_Session1	Clean	0.5242	0.3679	Yes, swimming in relaxing water looks like it may be cold	1	Cold, a bit chilly	Yes, the surroundings are peaceful	Calming, enjoyable, comfortable	1				Water was calm, the fish swam nearby	0	0	0	0	0	0	0	0	0	1	0	1	comfortable	Not concerned, although the water does appear to be a bit murky	Just a general distaste for swallowing the water												distaste	7	7	7	1	3	6	99	3
150	ENVS001_Session2	Clean	0.1151	0.1105	Yes, I could imagine swimming in the water. It is very watery.	1	Wet and probably cold	I have only been fishing twice but I could imagine doing so with some effort.	I don't know	1				I am canoeing on the lazy river in the first image and 2 of my friends are a canoe ahead of us. They are messing around, and flip their canoe over. We perform a T-rescue, but the water jug has sunk to the bottom.	0	0	0	0	0	0	0	1	0	0	0	0		I might be a bit taken aback, but I would not be stressed	I would be calm			1										7	7	7	7	7	1	1	5
151	ENVS001_Session1	Dirty	0.1652	0.1233	Probably not. The water looks a little too green for me.	0	Probably not too different from a pool. Maybe the water would feel a little thicker.	Yes but I probably wouldn't eat the fish. I wouldn't mind fishing because I don't have to get in the water.	No different than fishing from the banks of any other river or lake.		1			My friend and I canoed down through a particularly green body of water. Little clumps of algae stuck to our paddles every time we took them out of the water. Behind our boat, a little trail of darker, bluer water was revealed as our boat pushed some of the surface algae away.	0	0	0	0	0	0	0	1	0	0	0	0		I don't think I would be very scared for my health but I would feel kind of grossed out.	Disgusted.	1												5	5	5	2	3	3	3	3
153	ENVS001_Session1	Dirty	0.2458	0.2178	No, probably not cause it looks like something shrek would swim in	0	Slimy, nasty, I'd feel like shrek	For catch and release, sure. But not if I wanted to eat the fish because the fish have been sucking up the nasty green water.	The same as normal fishing except the surface looks green		1	1		We were vibin' on our canoe trip looking at the dead fish. Then all of the sudden, Champ the sea monster appeared, tipped our canoe, and ate us.	1	0	0	0	0	0	0	0	0	0	0	0		I feel gross for swallowing it. I hope I've got a good immune system.	No! I swallowed the water.	1												5	6	6	5	7	1	3	3
154	Intro to Ecological Economics	Dirty	0.1401	0.1715	No! Doesn't look like clean water--lots of algae, very green and murky	0	Slimy and dirty. I would be sad.	No! Not clean water=not healthy fish, might get sick	Not exciting because I wouldn't want to eat what I catch and I might not catch anything.			1		I saw at least 10 dead fish floating on the water. It was nasty. I felt bad for the birds trying to catch the fish.	1	0	1	0	0	1	0	0	0	0	0	0		On no! I would feel nauseous and sick. I would feel quite panicked and nervous--very alarmed.	I would be scared and concerned		1	1	1								alarmed	7	7	7	2	7	1	6	4
155	Intro to Ecological Economics	Dirty	0.1877	0.2201	No, I can't it looks very unappealing and unnaturally green. I wouldn't want to swim in the water like that so I can't picture it.	0	It would feel gross, I would be nervous about swallowing it or getting it in my eyes.	No, I don't think it would be very good fishing even if I did fish there.	It would feel like I wasn't going to catch anything good and I wouldn't want to eat anything that I did catch.			1		NA	1	0	1	0	0	0	0	0	0	0	0	0		Not good! It would make me nervous because the water looks so gross and unappealing and it would make me think that I could get sick from it.	Bleh, Scared/nervous/wouldn't want to swim here again in case it happened again	1	1	1										7	7	7	1	6	2	1	4
156	ENVS001_Session1	Dirty	0.1155	0.1132	No. The water in all images seems unsanitary and the recreational value of that area has decreased for me.	0	I think the water would be thick, warm and of a consistency not like water. I might feel slimy, dirty, or gross.	I can see myself fishing in this water, although I am unsure of whether or not I would catch anything. I would not keep any fish I would catch.	It would feel blind, as water visibility is low. I would not be able to have a bearing on the underwater conditions (rocky, muddy, etc.)		1			As I dip my paddle into the water, it comes out with a greenish tinge, covered in algal sludge and decaying marine plants. Ahead, I see farm fields lining the river, openly draining into it. I don't see many trees and I don't see wildlife.	1	0	0	0	0	0	0	0	0	0	0	0		I feel worried, maybe sick to my stomach. I am not happy about swallowing this water. I would be worried about contaminants, my own personal health.	Fear, anxiety, disgust, emotional nausea	1	1	1	1	1								7	6	6	1	4	2	1	5
157	Intro to Ecological Economics	Dirty	0.0654	0.1049	No-- the water is not clear and filled with algal blooms	0	Slimy, not very comfortable	No--the water does not seem healthy enough to host good quality fish	Unsettling and dangerous			1		As we paddled through the green water, we noticed the canopy of the trees above us. Although we knew the water was not clean we continued to feel at peace with the world around us.	1	0	0	0	0	0	0	0	0	0	0	0	Unsettling and dangerous	I would feel concerned as I would be unsure of the implications of swallowing this type of water. I would possibly spit out the water.	I would probably be startled and a little anxious but still okay since it was only a little.			1										6	6	6	6	5	3	1	4
158	Intro to Ecological Economics	Dirty	0.112	0.09391	I wouldn't choose to--worried about getting sick from algal blooms	0	Slimy, warm+stagnant. Smelly. Nervous.	No--I feel like I wouldn't want to eat fish in case they were infected	Stinky, not very beautiful			1		We were peacefully paddling along when we came to the murky water. Chunky clumps of cyanobacteria filled the surface and clung to the paddle. Although sweat dripped down our face, we no longer wanted to swim. Sad.	1	0	1	0	1	0	0	0	0	0	0	0	smelly	I'm concerned, I don't want to ingest cyanobacteria as I know it can be harmful to my health. m	Ew yuck, spit it out. Get out of the lake. Gross, concerned.	1		1										7	7	6	5	6	3	7	4
159	ENVS001_Session1	Dirty	0.1084	0.1228	Probably not because I don't like swimming in open water. Also because of the algae.	0	I think slimy and warm	No because it doesn't look like a place where fish would like to live.	Probably unsatisfying and sad.			1		We were paddling along and Jordan's paddle got stuck on a branch! It pulled us towards the banks and we decided to take a break and have a snack. And what a delicious snack it was.	1	0	0	0	1	0	0	0	0	0	0	0	unsatisfying	I would probably be a little grossed out but not worried because it is a small amount.	Not sure	1												5	6	7	5	6	2	2	4
160	Intro to Ecological Economics	Dirty	0.148	0.1196	No, it's gross	0	Dirty!	No it seems like the fish's habitat is contaminated	Dangerous			1		I had fun in the water, but I couldn't enjoy it as much with the contamination. I would be too scared to swim or fish on it, but maybe I'll catch and release. I still might have anxiety in general about being in this dirty water.	1	1	1	0	0	0	0	0	0	0	0	0		Scared, fear for my life	Heart wrenching		1		1									7	7	7	3	4.5	1	1	99
161	Intro to Ecological Economics	Dirty	0.132	0.157	No, it is green	0	Gross, slimy	No, I don't fish. Probably not many fish.	Unsure, unsuccessful				1	On my canoe trip I was paddling along and saw many dead fish. I looked around when I saw the first one and noticed few signs of wildlife, and the ones I did see were not thriving.	1	0	0	0	0	0	0	0	0	0	0	0		I feel sick and scared for my stomach	Sad, concerned		1	1		1								6	7	7	4	6	3	2	4
162	Intro to Ecological Economics	Dirty	0.2032	0.1696	Kind of, if I need to. I probably wouldn't recreationally.	1	Probably slimey.	No, it looks bare/without a lot of fish	Inefficient probably.			1	1	My friend and I canoed through a local lake in our area. The current wasn't bad and the trip was pleasant since we didn't flip over. We ate sandwiches during the little canoe picnic break.	1	0	0	0	0	0	0	0	1	0	0	0		Gross! I just think lakes in general are disgusting and those don't very well maintained.	Might gag a little, feel disturbed	1											disturbed	99	99	99	99	99	99	99	5
163	Intro to Ecological Economics	Dirty	0.2164	0.1931	No it looks gross	0	Slimy	Maybe, but I know I wouldn't get much	I would do it on a boat but in the water would feel dense and slimy		1			Dead fish in the water from gross conditions. Canoeing a lot slower than usual because of the amount of build up. Bad smell.	1	0	0	0	0	0	0	0	0	0	0	0		That I will get very sick and I would get nervous and it would taste bad	Anxiety	1		1										7	4	6	1	5	1	2	5
166	Intro to Ecological Economics	Dirty	0.144	0.1299	No! Its dirty.	0	Icky	I don't fish	I wouldn't enjoy it because the species living in this water are already suffering enough.				1	My friends and I felt sad about the water and the species that live in it. We couldn't have much fun as we planned because it was a distraction and an eye sore in the otherwise beautiful scenery. We want to know how to help.	1	0	0	0	1	1	0	0	0	0	0	0		I wouldn't feel comfortable with this. I'm thinking it looks dirty and unsanitary to consume.	I feel saddened for the environment and species in and around the water, and anger that it is happening.	1				1	1	1					uncomfortable	6	7	7	2	6	3	2	4
167	Intro to Ecological Economics	Clean	0.0969	0.08792	Yes, the water is very clear and looks nice to swim in .	1	It would feel very refreshing and relaxing.	Yes, the water looks healthy and clear, so the fish and other organisms should be healthy.	It would be nice to fish and you could clearly see the fish.	1				I would be happy to have a great time on the water and be able to see the clear water. I would appreciate all the natural world around me.	0	0	0	0	0	0	0	0	1	1	1	0		I would be fine and not worried as the water seems very clean and it not dirty and does not have algal blooms.	I would still not like to swallow water, but would not be worried.													6	7	7	5	6	6	2	3
168	ENVS001_Session2	Clean	0.1625	0.1654	Yes, I'm not really afraid of some dirt and rocks in water	1	Probably normal once you get passed the rocks	I don't see why not, though I'm not a fisherman	Normal? Probably waiting for a bite for awhile	1				The water was semi-calm. We swam because we got hot cause it's summer. We had a picnic, it was good.	0	0	0	0	0	0	0	1	0	0	0	0		A little will not harm me	I would probably not think twice about it ever again													6	6	7	3	2	6	2	4
170	Intro to Ecological Economics	Clean	0.1311	0.1283	Yes, it looks refreshing. I've swam in Champlain before.	1	Refreshing	Yes, it looks similar to spots I've been before	Relaxing	1				My friends and I decided to go on a canoe trip around Lake Champlain one day. We were paddling on a shore of a lake, when suddenly a wave came along and capsized our boat.	0	0	0	0	0	0	0	0	0	1	1	0		Not that great. I don't ever like swallowing lake or pool water, since there's so much crud in it.	A bit disgusted, but not too bothered	1												6	7	7	2	5	6	1	5
171	Intro to Ecological Economics	Clean	0.1852	0.1516	Probably if there were no better locations because they don't look abnormal	1	hopefully refreshing	If I liked to fish, I don't see why not. Like with the swimming if it were the only option it looks okay.	fine hopefully		1			I'm not sure if it is weird to bring food+drink on a canoe but I'd do that. And take in the scenery.	0	0	0	0	0	0	0	1	0	0	1	0		Not great considering the color is off putting	I'd probably be a little stressed because of what I know about cyanobacteria/			1										6	6	6	5	6	4	3	4
172	Intro to Ecological Economics	Dirty	0.1538	0.1291	No because it looks gross	0	Slimy	No because there's probably no fish!	Not good			1		We were paddling down the river. All of a sudden a bald eagle dives and grabs a fish! What a cool sight to behold! But that fish looks diseased. Uh oh, the bald eagle will get sick!	1	0	0	0	0	0	0	0	0	0	0	0		Ew! Gross! I feel a slimy film covering my mouth and throat! Spit it out	Distress and disgust	1		1									distress	7	6	7	5	6	5	2	5
173	Intro to Ecological Economics	Dirty	0.3543	0.1918	No it is green.	0	Yucky	No it doesn't look like it has fish.	There probably isn't a lot of fish.			1		I was excited to go on a canoe trip with my friends, but the water was green and looked unsafe which made us concerned to be there.	1	0	1	0	0	0	0	0	0	0	0	0	unsafe	Not good, I feel like I am going to be sick.	Astonishment and worry			1									astonishment	6	6	7	2	5	3	1	4
174	Intro to Ecological Economics	Dirty	0.3758	0.2711	No, I didn't want to get covered in algae.	0	Gross	Recreationally yes, but I wouldn't fish to eat.	I don't know, fishing.		1			I was not happy about the water quality. Jared started to rock the boat and I got scared of falling in. If I fell in no one would love me anymore cause algae touched me, sad.	1	0	0	0	1	1	0	0	0	0	0	0		I need to spit it out. Ew gross. I think I just got rabies.	Too personal of a question. I decline to answer.	1		1										5	5	5	3	6	2	3	3
175	ENVS001_Session1	Clean	0.2309	0.167	There were some images where I definitely would like the ones with really clear water (2) but some where the water was merkier or near vegetation freaked me out swimming wise because I don't love to swim in lakes.	1	Cool, refreshing, clean, relaxing, renewing	Yes. There seemed to be a lot of nice spots that would be peaceful to fish and would have lots of ecosystem activity.	Peaceful, quiet, calm.	1				On my canoe trip we went down a tributary that runs into the lake. It was quieter, less windy, and much easier to paddle. We were able to be closer to the vegetation and connect more with the ecosystem.	0	0	0	0	0	0	0	0	0	1	1	0		I think I would feel ok? I've swallowed lake water by accident when I was a kid and nothing bad happened so I think that would be my mindset.	I think I would be find if someone told me it was bad for me then I'd probably start freaking out.								1					6	7	6	3	5	3	2	5
177	Intro to Ecological Economics	Dirty	0.07658	0.09085	No, it doesn't look safe to swim in.	0	It would feel gross, it would not be relaxing. I would be worried about getting sick.	I don't see myself fishing in this water. This water seems like it would make the fish sick and unhealthy therefore it would be unhealthy for me to consume.	It would feel uncomfortable to fish in this water.			1		We were paddling along the lake, hoping to find a relaxing place for lunch. The water is growing green and murky and we are trying really hard not to splash water into our canoe. I'm imagining the fish beneath the water are sick, maybe dying. This was not the enjoyable day we'd hoped for.	1	0	1	0	0	0	0	0	0	0	0	0	uncomfortable	I am very nervous about swallowing some of this water. It doesn't look like something I should consume so it's making me worried I am going to get sick. I should take a mental note to monitor myself for any unusual feelings.	I am really worried and anxious.		1	1										6	7	7	1	7	2	7	2
178	ENVS001_Session2	Dirty	0.1512	0.1301	No, the water does not look swimmable and seems like it could cause adverse effects on health, I would not want to put my head underwater in this	0	It might burn, it seems like it would feel dirty like something is sticking to me	No, I know conditions like this can have harmful effects on pets and people, so I assume it may impact fish too	Risky, possibly unsafe to be around recreationally or to eat the fish caught			1		We paddled along by the trees and as we rowed the water cleared for a minute around the oars. We talked and enjoyed the natural scenery. We couldn't see through the water though, couldn't see to the bottom or see any rocks in the water.	1	0	1	0	0	0	0	0	0	0	0	0	risky	Something is probably in my mouth, this might make me sick, I want to spit it out, how serious could this be	Anxiety, caution, uncertainty, fear		1	1	1									5	6	6	3	4	6	2	3
179	ENVS001_Session1	Dirty	0.1234	0.1188	No, the color of the water is alarming.	0	Slimy	No, I picture dead fish in these waters	Uncomfortable			1		I saw dead fish on the surface. Green slime/moss on the rocks beneath the surface. I saw an alligator.	1	0	1	0	0	0	0	0	0	0	0	0	alarming, uncomfortable	I would probably gag and try to spit it out.	Disgust	1												6	6	7	2	4	3	5	5
180	Intro to Ecological Economics	Clean	0.1147	0.1114	I can see myself swimming in 2 but not the others because 2 seems to be a sandy shore that's just easier to walk on while getting in and out and the others got rocks that look slippery.	1	The water would probably be cold and a little gross	I could see myself fishing at all except the 3rd since the stones look man made it's probably a tourist area without many fish	I think it'd feel fine to go fishing because you don't have to go in the water or eat any fish you catch you can just release them.	1				People just fishing in a canoe on a lake having a fun time. Who knows if they caught anything they're still fishing on the lake.	1	0	0	0	0	0	0	0	0	0	0	1		I wouldn't want to swallow any of the water because just by how it looks I can't tell of it's safe to drink or not but a little bit isn't going to kill me mostly likely so it's fine	Neutral but aware. I drank some water so trying not to drink anymore.			1					1					6	6	6	2	6	1	2	3
181	ENVS001_Session2	Clean	0.1292	0.2605	Yes, the water is clear and welcoming	1	Chilly but refreshing on warm days	No. I dislike fishing and don't support killing sea life.	Anxiety inducing				1	My friends and I were stealthily gliding across a pond. The pond was utterly flat and void of wind. Which made paddling a breeze. We observed pine and spruce trees around the pond.	0	0	1	0	0	0	0	0	0	0	1	0		It wouldn't be the worst thing in the world to have swallowed some water since it appears clean but make me nervous since I don't know what types/how many microorganisms I swallowed	Unsettling feeling from swallowing the water			1										6	5	5	2	7	6	1	3
182	Intro to Ecological Economics	Clean	0.1089	0.097	yes, it looks refreshing and pleasant.	1	Refreshing and peaceful	No, I do not fish.	I wouldn't fish because it would make me sad to catch fish.				1	My friend and I went canoeing on a lovely canoe trip together. The sun was shining and we were both very happy. What a lovely day!	0	0	0	0	1	0	0	0	1	1	1	0		Fine, it's just some lake water.	Not much of one. Maybe just joy to be out in nature.									1				7	7	7	3	7	1	1	4
183	Intro to Ecological Economics	Clean	0.1042	0.1244	Yes, it looks like nice, cool lake water	1	Refreshing, cool, and fun	Yes it looks like good fishing habitat. Maybe bass or pike fishing	It would feel nice, relaxing and overall a fun trip					My friend and I went fishing. We saw ducks and turtles. I even caught a few bass that we released. Overall, it was a fun canoe trip and I'd do it again.	0	0	0	0	0	0	0	0	0	0	0	0		The water looks clean. So I wouldn't mind. I have swallowed worse things. As long as the water was cold, it wouldn't bother me	Looks like a nice summer day on VT waters. It feels relaxing I miss summer													6	7	7	3	7	1	2	5
184	ENVS001_Session2	Clean	0.1259	0.1085	Yes. The water reminds me of home and I would love to swim in it, especially to cool off.	1	The water would feel cold on my hot skin. The bottom would be rocky and grimey.	I don't fish but I would love to be on a boat in the water.	The boat would go fast, kicking up spray on my face as I sit at the bow. We could anchor and enjoy the cool breeze and calm water.		1			We started on the large body of the river. After launching off the beach we found a small outlet to a rocky stream. There was enough water to continue rowing so we went on exploring and saw a deer in the woods.	0	0	0	0	0	0	0	0	0	0	0	0		I would not like to swallow this water. It would be fresh, absent salt, but I can imagine it having a grimey taste had I swallowed a lot.	Gross, this lake has runoff and city sewage in the parts of it so nearer to the shore especially I would not like to swallow it.													7	7	6	1	5	4	3	3
186	Intro to Ecological Economics	Clean	0.1842	0.1632	Yeah, I could see myself swimming here. 1,2,3 seem nicer than 4 because of the adjacent road.	1	Most likely not the cleanest swim, a little dirty	No it's all very stagnant	Normal?			1		During our trip, or my trip, I saw lots of wildlife. Besides catching lots of trout, I also saw an otter. The river was very calm so it required a lot of physical effort.	0	0	0	0	0	0	0	1	0	0	0	0		I'm not concerned, afraid of some potential bacteria	Very small, just worried		1	1										6	6	7	7	7	4	4	4
187	ENVS001_Session2	Clean	0.1025	0.1276	Yeah cuz it's water but I don't particularly love swimming so I'd go like at sunset or something. Looks hella clear.	1	Cold probably. Maybe some pond weed on my ankles.	Yeah cuz there's fish and stuff. Maybe not for food but recreationally that could be fish.	Like fishing probably	1				Rocket and Haken were paddling steph because steph and Paxton's boat sank and Paxy wanted to paddle it back everything it sank. Steph and Rocket got into a bickering argument per-usual and Haken was trying to stop it before it got out of hand even though everyone knew Rocket was only winding up like that and would probably only tap Stephen on the head.	0	0	0	0	0	0	0	0	0	0	0	0		It would tasted bad but I'm not gonna die. I probably spat it out because that's gross	Ick/that's gross	1												4	5	6	6	2	3	5	3
189	ENVS001_Session1	Clean	0.9924	0.7109	Yes the water looks pretty clear, and like it would be easy to get into (no rocks, twigs, etc) it looks inviting.	1	Refreshing, cooling, awakening	Not really because I haven't fished much in my life so I usually don't envision myself doing it. The water also looks pretty shadow.	Not sure - relaxing, fun				1	My friend and I were spending time to look to wildlife around us during the canoe trip. We saw a bird - my parents love identifying birds so we tried to see what type it was. We also saw fish below us in the water and talked about the fish.	0	0	0	0	0	0	0	0	0	1	1	0		I would probably be a little bit concerned. The water doesn't look that clear and towards the shallow parts it's foggy or muddy. I would just be worried about getting sick or ingesting something.	Nervous/concerned			1										5	5	7	5	3	5	2	4
190	ENVS001_Session2	Clean	0.2131	0.2957	Yes, it looks like it would be a good place to swim.	1	Cold probably	Yes, there are probably fish there	NA	1				NA	0	0	0	0	0	0	0	0	0	0	0	0		I probably wouldn't care, I swim in a lot of lakes and ponds and have never gotten sick from swallowing water.	Probably nothing								1					7	7	7	2	7	1	1	4
193	ENVS001_Session1	Clean	0.07736	0.07012	I can see myself swimming in this water in images 1-4 as they appear pretty clear with the bottom visible through the water. They also don't have a large variability of colors by the shore which makes me also assume they are cleaner, not being murky or clean like an algae bloom.	1	Refreshing, cool, relaxed, and rejuvenated, a calm moment appreciating the landscape.	I am not a big fishing person so I likely wouldn't see myself fishing in these waters.	If you were fishing these waters and knew them to be clean sources you might feel a relationship to the lake and rivers, the ecosystem health and the fish.	0	0	0	1	NA	0	0	0	0	0	0	0	0	0	1	1	0		I recognize the murky, clouded and abnormally colored characteristics of these waters I am swimming in and would feel anxious about swallowing some of the water and likely get out of the water. Going through my mind is the potentially harmful substances in this water.	Anxious													6	7	7	1	7	1	7	4
194	ENVS001_Session1	Clean	0.09082	0.08021	Yes because the water looks very pleasant	1	It would feel very nice because it would be very refreshing.	Sure I don't really fish but I don't see why not.	It would feel very calming and peaceful.	1				We canoed around part of the lake! We saw a fish jump out of the water. My friend jokingly was rocking the boat.	0	0	0	0	0	0	0	0	0	1	1	0		I feel fine about it although I feel like the water would be slightly dirty	Neutral just a curiosity of what is in the water.								1					6	7	7	5	7	1	1	3
196	ENVS001_Session2	Clean	0.1787	0.1273	Yes, the water looks clean, clear, + most likely of algal blooms and away from rapid areas.	1	Probably very peaceful and liberating.	I don't really fish so probably not. Maybe I would if I was with other people.	Most likely relaxing and blissful.				1	These images brought be back to my kayaking trip with my brother. In a double kayak there was much bickering. It led to us flipping the kayak and falling in--resulting in many laughs and lifelong memories. Swimming and canoeing in water ways brings me nostalgia, peace and pure joy.	0	0	0	0	0	0	0	0	1	1	0	1	nostalgia, liberating	It's a bit nasty because I'm not sure what else is in this body of water. Regardless, it's only a bit and I would assume I won't be harmed. I'd probably try to spit it back out.	A bit of disgust, a bit of carelessness.	1											carelessness	7	7	6	2	5	4	2	4
197	ENVS001_Session2	Clean	0.1321	0.102	Yes because it looks like nice water to swim in, it reminds me of the beach	1	I think at first it may be uncomfortable but then nice	Yes because there are definitely fish in these bodies of water	I might feel bad for the fish		1			While we were canoeing my friends and I were fooling around to see if we could flip the boat. After rocking it back and forth as hard as we could, the boat flipped.	0	0	0	0	0	0	0	1	0	0	0	0	uncomfortable then nice	Not great because I know Lake Champlain is not the cleanest body of water whatsoever	I would feel a sense of sadness that I don't feel comfortable swallowing a bit of the water					1	1							6	6	7	2	6	3	6	3
198	ENVS001_Session2	Dirty	0.2381	0.1854	No I cannot, the algae is off-putting.	0	Probably a little bit gross and slimy I imagine.	No because the fish are swimming in the bacteria and could be sick.	It would likely be smelly and unpleasant to fish here.			1		When canoeing I accidently splashed water into my friends face. They were unhappy about it because of the algae in the water. We also noticed a bad smell from the bacteria on the water.	1	0	0	0	0	0	0	0	0	0	0	0	smelly, unpleasant	I feel gross and I am worried that swallowing and jecting that water will make me sick.	I would say I would feel fearful , scared or just skeeved out.	1	1	1										6	7	7	5	6	2	1	4
200	ENVS001_Session1	Clean	0.1214	0.0908	I would swim in the water because it looks very clear.	1	I think that it would feel cool and refreshing.	I could see myself fishing for similar reasons like the appearance of high water quality.	I think it would be very relaxing. The sky looks clear and the water is calm.	1				On my canoe trip my friend and I listened to music and drank smoothies. Even though we came to canoe, we spent most of the time floating on the canoe and enjoying the sunny day. My friend and I are laughing and having fun. We also see some non-threatening small fish in the water.	0	0	0	0	0	0	0	0	1	1	1	1		I'm feeling very alarmed. The water has a green tint, so I'm wondering what kind of bacteria may be growing in the water.	I am feeling scared and panicked because I do not know the dangers in the water and I've already swallowed if so I am helpless.		1	1	1								alarmed	7	7	7	5	6	5	1	4
201	ENVS001_Session1	Clean	0.1737	0.1624	Yes, it looks warm outside, and the water looks cool and refreshing.	1	Exhilarating, refreshing	Yes, it looks peaceful and meditative	Relaxing, carefree	1				I am with two friends from home, and we marvelled at our existence in this beautiful place. We ate snacks on the shoreline and swam deep in the lake. We slept under the stars.	0	0	0	0	0	0	0	0	0	1	1	0	exhilarating	No worries! Not a problem. I would probably be thinking about how the water tastes/how it feels in my stomach	Surprise at first, then acceptance/bliss									1	1			7	7	7	2	7	3	1	2
202	ENVS001_Session2	Clean	0.3882	0.3933	Yes, I can see myself swimming because it looks clean and inviting	1	I think it would feel cold and refreshing	Yes it looks like a fun place to fish and reminds me of where I used to fish growing up	I think it would be fun and relaxing	1				We paddled for a while and stopped to eat a snack just floating on the water. It was hot so we jumped in afterwards.	0	0	0	0	0	0	0	0	0	1	1	1		I am hoping it is not too polluted or full of algae growth but if I only swallowed a little bit I'm sure I will be fine	I am a little nervous and feel a little gross but I brush it off quickly. It's not the first time something like this has happened.	1		1										7	7	7	5	4	1	1	4
203	ENVS001_Session1	Clean	0.3116	0.2569	Yes, but maybe not all of the images like 4-5	1	It would be cold and refreshing.	Yes, but I'd rather fish in moving water.	Relaxing	1	1			It was a windy day on the lake. But we were paddling with the wind. It rocks the boat back and forth a bit. And water sprays a little bit off the waves. It makes it more fun.	0	0	0	0	0	0	0	0	0	1	1	1		Oh no, I know this water isn't the cleanest but it's probably fine.	A little grossed out.	1												6	7	7	2	6	2	1	5
205	ENVS001_Session2	Dirty	0.1404	0.1647	No, green water is unnerving	0	Cool and murky	No, I can't imagine there are many fish in green water	Dissatisfying			1		Whenever I canoe or kayak I love putting my hands in the water and feeling how refreshing it is. I love stopping and taking in my surroundings and reconnecting with nature. Despite the upsetting appearance of the water, I would likely still feel at peace actually in this situation.	0	0	0	0	0	0	0	0	0	0	0	0	unsatisfied, unnerving	Gross, the water is green and there is sediment and there must be loads of unhealthy bacteria.	Upset and in distress	1											upset, distress	6	6	6	3	5	5	2	4
206	ENVS001_Session2	Dirty	0.1313	0.09052	No because they appear to have a lot of algae and it would likely be unsafe to swim in them.	0	Probably pretty gross; the water looks really mucky and I feel like it would be uncomfortable to swim through/be covered in.	I don't fish or have any interest in fishing, but if I did I would probably not fish in these waters, as the fish are likely ill due to the unclean water	You'd probably catch a lot of gross growths and underwater stuff/flora	0	0	1	0	We explore the trees and climbed on them, then had lunch by the rocks. We then relaxed in the chairs till we digested. As the sun set, we canoed, enjoying the scenery.	1	0	0	0	0	0	0	0	0	1	0	1	uncomfortable, unsafe (positive story?)	Probably not too happy but I feel like it wouldn't ruin my day. I'd definitely be grossed out to be a little concerned for my health, but nothing drastic.	Pissed off. Grossed out, frustrated, probably ask myself why I went in the algae water in the first place	1						1						6	6	7	3	6	1	2	3
207	ENVS001_Session2	Dirty	0.1633	0.1742	No-the water is very green and not very transparent	0	It would probably feel slimy to swim in this water--uncomfortable.	No--it seems like the water quality is questionable, so the fish may not be healthy.	I don't think it would be very fun to fish in this water.	0	0	1	0	On our canoe trip, wwe paddled across the lake. We stayed towards the middle but we couldn't see the bottom so we didn't know how deep the water was. We tried to get closer to the shore to see wildlife, but we didn't end up seeing anything.	1	0	0	0	0	0	0	0	0	0	0	0	uncomfortable	I would feel nauseous at the thought of what could be in the water. I wouldn't want that water and its contents in my body.	I would be uncomfortable and anxious about what might be in the water.	1		1									uncomfortable	5	6	7	2	6	3	1	3
208	ENVS001_Session2	Dirty	0.3398	0.1997	No, there's clearly algae in the water	0	Disgusting	No, fish don't like the algae I'm guessing	Idk probably gross	0	0	1	0	The image you see above was taken moments before tragedy. As you can see, the crew of the S.S Bumblebee has abandoned all hope of sailing out of the storm, and is calling to the rescue helicopter for help. Unfortunately, due to the large waves and high winds, the helicopter was unable to reach them in time.	1	0	0	0	0	0	0	0	0	0	0	0		First of all, wouldn't be swimming in this water. But I would probably be thinking oh shit I hope this algae isn't toxic	disgust	1		1										7	7	7	6	7	1	2	3
210	ENVS001_Session2	Dirty	0.4465	0.6216	No, because the water looks sick and contaminated	0	It would feel uneasy and unsafe	I cannot because I don't think a lot of desirable fish would be living here	It might feel unethical because the fish already have to deal with their water being over fertilized.	0	0	1	0	We canoed all the way down the river. When we got to a rocky shoreline, we noticed the green water. I remarked that this is most likely cause by eutrophication.	0	0	1	0	0	1	0	0	0	0	0	0	Unsafe	I would feel disgusted and upset	Pretty much just disgust	1											upset	4	6	6	3	6	4	3	4
[truncated: 5 more columns]
